# Supplementary material for: Application of Monoclonal Anti-Mycolate Antibodies in Serological Diagnosis of Tuberculosis
Source: Trop Med Infect Dis. 2024 Nov 6;9(11):269. doi: 10.3390/tropicalmed9110269 (PMC11598376; doi:10.3390/tropicalmed9110269)
Supplement: Supplementary file 1 [file tropicalmed-09-00269-s001.zip]

Archive with 1 entries (1 files):
- tropicalmed-3254254-supplementary.pdf
